# Supplementary material for: Selective digestive decontamination with oral colistin plus gentamicin for persistent bacteraemia caused by non-carbapenemase-producing carbapenem-resistant Klebsiella pneumoniae in a neutropenic patient
Source: JAC Antimicrob Resist. 2021 Jun 21;3(2):dlab079. doi: 10.1093/jacamr/dlab079 (PMC8215431; doi:10.1093/jacamr/dlab079)
Supplement: dlab079_Supplementary_Data [file dlab079_supplementary_data.zip]

Archive with 4 entries (4 files):
- Supplementary_data.docx
- Table_S1.xlsx
- Table_S2.xlsx
- Table_S3.xlsx
