# Supplementary material for: Selective digestive decontamination with oral colistin plus gentamicin for persistent bacteraemia caused by non-carbapenemase-producing carbapenem-resistant Klebsiella pneumoniae in a neutropenic patient
Source: JAC Antimicrob Resist. 2021 Jun 21;3(2):dlab079. doi: 10.1093/jacamr/dlab079 (PMC8215431; doi:10.1093/jacamr/dlab079)
Supplement: dlab079_Supplementary_Data [file dlab079_supplementary_data.zip › Table_S1.xlsx]

## Sheet: Table S1
Table S1. K. pneumoniae ST25 isolates
General Information			MIC (𝜇g/ml) Antimicrobial Susceptibility Testing												outer membrane protein 'profile'
Patient_Isolate	SNP Count	SOURCE	CFZ	CTX	TZP	ETP	MEM	IMP	GEN	AMK	CIP	SXT	CST	TGC	ompK35	ompK36	ompK37
A	(REF)	BLOOD	≥ 64	≥ 64	≥ 128	≥ 8	2	1	≥ 16	16	≥ 4	≥ 320	2	8	IS1R insertion	c.G134_D135dup	WT
B	3	BLOOD	≥ 64	≥ 64	≥ 128	≥ 8	≥ 8	≥ 8	≥ 16	32	≥ 4	≥ 320	1	2	IS1R insertion	c.G134_D135dup; c.994T>C p.Ser332Pro	WT
C	2	BLOOD	≥ 64	≥ 64	≥ 128	≥ 8	≥ 8	≥ 8	≥ 16	≥ 64	≥ 4	≥ 320	0.5	8	IS1R insertion	c.G134_D135dup; c.994T>C p.Ser332Pro	WT
D	0	RECTAL SWAB	≥ 64	≥ 64	≥ 128	≥ 8	≥ 8	≥ 8	≥ 16	16	≥ 4	≥ 320	2	8	IS1R insertion	c.G134_D135dup	WT
E	2	BLOOD	≥ 64	≥ 64	≥ 128	≥ 8	≥ 8	≥ 8	≥ 16	≥ 64	≥ 4	≥ 320	1	8	IS1R insertion	c.G134_D135dup; c.994T>C p.Ser332Pro	WT
