# Supplementary material for: Selective digestive decontamination with oral colistin plus gentamicin for persistent bacteraemia caused by non-carbapenemase-producing carbapenem-resistant Klebsiella pneumoniae in a neutropenic patient
Source: JAC Antimicrob Resist. 2021 Jun 21;3(2):dlab079. doi: 10.1093/jacamr/dlab079 (PMC8215431; doi:10.1093/jacamr/dlab079)
Supplement: dlab079_Supplementary_Data [file dlab079_supplementary_data.zip › Table_S2.xlsx]

## Sheet: Table S2
Table S2. Coverage depth and copy number quantification
Patient Isolate	SNP_count	Coverage Depth										Copy Number
		MLST	SHV-110	OXA-1	OXA-10	CTX-M-2	CTX-M-15	RepB_FIBk	parA_R	Tn1423	MB1860TU_D	SHV-110	OXA-1	OXA-10	CTX-M-2	CTX-M-15	RepB_FIBk	parA_R	Tn1423	MB1860TU_A
A	Ref	92.6431	77.5842	100.894	39.4407	58.6107	62.9578	63.0801	51.2761	152.995	153.933	0.837453	1.08906	0.425727	0.63265	0.679574	0.680894	0.55348	1.65145	1.66157
B	3	130.605	94.2648	161.073	64.1623	65.0422	88.8265	101.351	62.0075	250.915	215.91	1.0175	1.73864	0.692575	0.702073	0.958803	1.094	0.669316	2.7084	2.33055
C	2	154.033	83.748	230.05	214.634	33.8573	108.789	119.025	111.633	344.423	283.579	0.903985	2.48319	2.31679	0.365459	1.17428	1.28477	1.20498	3.71774	3.06099
D	0	137.608	102.294	261.264	175.674	194.176	115.66	87.095	160.876	530.573	330.092	1.10417	2.82011	1.89625	2.09596	1.24844	0.940113	1.73652	5.72707	3.56305
E	2	136.828	114.799	140.341	78.3084	82.8744	76.1564	77.7636	59.194	235.474	217.827	1.23915	1.51485	0.84527	0.894556	0.822041	0.839389	0.638947	2.54173	2.35124
