# Supplementary material for: Selective digestive decontamination with oral colistin plus gentamicin for persistent bacteraemia caused by non-carbapenemase-producing carbapenem-resistant Klebsiella pneumoniae in a neutropenic patient
Source: JAC Antimicrob Resist. 2021 Jun 21;3(2):dlab079. doi: 10.1093/jacamr/dlab079 (PMC8215431; doi:10.1093/jacamr/dlab079)
Supplement: dlab079_Supplementary_Data [file dlab079_supplementary_data.zip › Table_S3.xlsx]

## Sheet: Table S3
Table S3. K. pneumoniae resistome
AMR Genes	Chromosome	IncFIB(K)_1_Kpn3	IncR_1	Identity*	Coverage*
Klebsiella_pneumoniae_KpnG				100	99.23
oqxB				100	98.7
oqxA				100	99.58
SHV-110				100	99.77
Klebsiella_pneumoniae_KpnF				100	99.09
Klebsiella_pneumoniae_KpnE				100	98.9
Klebsiella_pneumoniae_OmpK37				99.91	95.16
Klebsiella_pneumoniae_acrA				99.75	97.74
FosA6				100	99.05
QnrB5				100	99.12
AAC(3)-IIe				100	99.53
OXA-1				100	100
AAC(6')-Ib-cr				100	100
tet(A)				97.8	100
QnrB17				99.85	99.12
CTX-M-15				100	100
dfrA14				100	99.79
arr-2				100	100
cmlA5				100	100
OXA-10				100	100
sul1				100	100
CTX-M-2**				100	100
OXA-1				100	100
AAC(6')-Ib-cr				100	100
tet(A)				97.8	100
*Identity and Coverage is nucleotide based
